# Supplementary material for: Brain Active Areas Associated with a Mental Arithmetic Task: An eLORETA Study
Source: Bioengineering (Basel). 2023 Dec 3;10(12):1388. doi: 10.3390/bioengineering10121388 (PMC10740510; doi:10.3390/bioengineering10121388)
Supplement: Supplementary file 1 [file bioengineering-10-01388-s001.zip]

Archive with 1 entries (1 files):
- bioengineering-2673977-supplementary.pdf
